# Supplementary material for: Developmental fates and N2-fixing efficiency of terminally-differentiated versus undifferentiated bacteroids from legume nodules
Source: Plant Physiol. 2025 Dec 9;200(3):kiaf613. doi: 10.1093/plphys/kiaf613 (PMC13098155; doi:10.1093/plphys/kiaf613)
Supplement: kiaf613_Supplementary_Data [file kiaf613_Supplementary_Data.zip]

Archive with 2 entries (2 files):
- PLPHYS-2025-0551R2_Supplementary data.pdf
- Supplementary data.docx
